# Supplementary material for: Epidermal growth factor receptor is expressed and active in a subset of acute myeloid leukemia
Source: J Hematol Oncol. 2016 Aug 3;9:64. doi: 10.1186/s13045-016-0294-x (PMC4971659; doi:10.1186/s13045-016-0294-x)
Supplement: Additional file 3: — Peptide phosphorylation data for Fig. 1c. (XLSX 22 kb) [file 13045_2016_294_MOESM3_ESM.xlsx]

## Sheet: Sheet1
Peptide phosphorylation data for Figure 1C
Patients	Groups	EGFR_ Y869	EGFR_ Y1069	EGFR_ S1071	EGFR_ T693	Median
Patient1	Pediatric AML	270.581	380.875	29.212	2621.39	325.728
Patient2	Pediatric AML	102.191	95.144	582.386	46.62	98.6675
Patient3	Pediatric AML	61.965	163.879	256.311	255.043	209.461
Patient4	Pediatric AML	25.277	57.123	332.271	162.788	109.956
Patient5	Pediatric AML	-54.31	128.943	213.614	459.225	171.279
Patient6	Pediatric AML	-24.126	-45.454	190.387	619.968	83.1305
Patient7	Pediatric AML	118.437	233.117	210.087	48.48	164.262
Patient8	Pediatric AML	-47.514	-174.298	310.3	699.634	131.393
Patient9	Pediatric AML	-201.926	-101.781	413.405	420.754	155.812
Patient10	Pediatric AML	-98.708	60.036	433.729	268.012	164.024
Patient11	Pediatric AML	-78.295	223.184	139.42	293.66	181.302
Patient12	Pediatric AML	-112.373	-55.183	307.56	-17.771	-36.477
Patient13	Pediatric AML	-242.347	316.022	389.234	557.891	352.628
Patient14	Pediatric AML	-301.568	127.803	426.381	-34.384	46.7095
Patient15	Pediatric AML	80.294	-167.932	67.692	169.474	73.993
Patient16	Pediatric AML	-226.668	18.675	341.244	639.454	179.96
Patient17	Pediatric AML	-187.159	429.977	648.27	300.762	365.37
Patient18	Pediatric AML	285.399	220.806	129.997	459.225	253.103
Patient19	Pediatric AML	273.39	9.293	253.72	178.14	215.93
Patient20	Pediatric AML	13.024	-264.822	914.664	585.088	299.056
Patient21	Pediatric AML	213.614	-125.271	686.069	-52.797	80.4085
Patient22	Pediatric AML	-103.98	78.355	292.225	200.829	139.592
Patient23	Pediatric AML	-129.76	-27.992	299.331	435.686	135.67
Patient24	Pediatric AML	-219.209	115.445	491.438	-68.667	23.389
Patient25	Pediatric AML	86.287	71.607	89.218	221.902	87.7525
Patient26	Pediatric AML	82.282	61.965	-39.417	439.251	72.1235
Patient27	Pediatric AML	98.031	23.375	62.936	-19.673	43.1555
Patient28	Pediatric AML	69.606	-158.398	372.711	642.421	221.159
Patient29	Pediatric AML	40.633	-3.005	392.68	219.641	130.137
Patient30	Pediatric AML	-124.237	4.567	95.144	445.138	49.8555
Patient31	Pediatric AML	23.375	126.75	43.546	7.466	33.4605
Patient32	Pediatric AML	-0.128	-276.146	296.595	-5.535	-2.8315
Patient33	Pediatric AML	69.606	74.47	185.951	270.581	130.21
Patient34	Pediatric AML	68.641	-57.126	415.133	437.434	241.887
Patient35	Pediatric AML	-146.585	-239.081	636.67	67.692	-39.4465
Patient36	Pediatric AML	-94.542	-37.705	303.418	-13.052	-25.3785
Patient37	Pediatric AML	475.289	-136.267	279.965	608.848	377.627
Patient38	Pediatric AML	-106.128	519.89	801.745	-171.421	206.881
Patient39	Pediatric AML	266.682	145.834	171.592	339.688	219.137
Patient40	Pediatric AML	62.936	-107.056	-104.693	262.816	-20.8785
Patient41	Pediatric AML	-129.761	-119.804	601.086	801.745	240.641
Patient42	Pediatric AML	-51.322	-207.599	185.951	449.095	67.3145
Patient43	Pediatric AML	-349.307	441.176	385.913	183.852	284.882
Patient44	Pediatric AML	-47.515	-232.768	177.001	152.106	52.2955
Patient45	Pediatric AML	-42.611	-173.058	0.674	151.053	-20.9685
Patient46	Pediatric AML	262.816	28.269	-64.851	47.549	37.909
Patient47	Pediatric AML	77.6615	311.277	-94.9895	35.633	56.6472
Patient48	Pediatric AML	-30.046	323.228	-221.834	355.217	146.591
Patient49	Pediatric AML	50.45	33.982	230.521	-37.293	42.216
Patient50	Pediatric AML	-32.929	-274.2	261.487	-245.157	-139.043
Patient51	Pediatric AML	-82.254	-84.113	33.011	-251.973	-83.1835
Patient52	Pediatric AML	-203.377	102.191	223.184	-39.268	31.4615
Patient53	Pediatric AML	127.803	585.088	-5.697	-3.557	62.123
Patient54	Pediatric AML	-80.288	131.05	37.75	-194.669	-21.269
Patient55	Pediatric AML	238.286	-68.07	236.932	-2.569	117.181
Patient56	Pediatric AML	109.374	170.491	471.19	-185.441	139.933
Patient57	Pediatric AML	44.3025	431.435	-296.685	162.968	103.635
Patient58	Pediatric AML	81.289	121.67	-160.536	40.633	60.961
Patient59	Pediatric AML	-27.01	-116.615	307.56	356.746	140.275
Patient60	Pediatric AML	69.606	225.635	-85.959	251.008	147.62
Patient61	Pediatric AML	98.031	-200.48	195.001	-75.753	11.139
Patient62	Pediatric AML	119.138	-41.1225	131.845	-196.16	39.0075
Patient63	Pediatric AML	188.166	-222.085	257.658	123.617	155.892
Patient64	Pediatric AML	2.515	-310.887	330.763	-5.536	-1.5105
Patient65	Pediatric AML	116.436	109.374	519.89	506.601	311.519
Patient66	Pediatric AML	199.673	-143.023	297.981	-182.728	28.325
Patient67	Pediatric AML	-149.045	16.848	789.664	441.176	229.012
Patient68	Pediatric AML	-87.329	-29.949	119.507	1012.85	44.779
Patient69	Pediatric AML	-120.883	-272.323	465.077	-81.769	-101.326
Patient70	Pediatric AML	26.316	50.45	306.246	574.724	178.348
Patient71	Pediatric AML	-193.756	-0.983	231.877	120.588	59.8025
Patient72	Pediatric AML	127.803	-146.493	195.001	313.155	161.402
Patient73	Pediatric AML	1001.79	2.515	-112.023	308.963	155.739
Patient74	Pediatric AML	175.904	-30.891	429.977	538.501	302.94
Patient75	Pediatric AML	148.959	-250.603	154.157	408.273	151.558
Patient76	Pediatric AML	-77.284	26.316	336.669	85.297	55.8065
Patient77	Pediatric AML	52.324	-78.206	369.759	890.582	211.041
Patient78	Pediatric AML	308.963	101.13	463.128	80.294	205.047
Patient79	Pediatric AML	87.299	-264.823	-97.28	-13.999	-55.6395
Patient80	Pediatric AML	320.329	125.703	614.288	905.143	467.308
Patient81	Pediatric AML	-33.904	92.174	-51.924	-79.78	-42.914
Patient82	Pediatric AML	-162.132	-210.525	217.361	782.088	27.6145
Patient83	Pediatric AML	96.141	98.031	443.264	-2.57	97.086
Patient84	Pediatric AML	-26.084	131.05	-87.987	564.897	52.483
Patient85	Pediatric AML	-8.838	-343.206	279.965	428.104	135.564
Patient86	Pediatric AML	782.088	87.299	-84.878	785.946	434.693
Patient87	Pediatric AML	555.23	236.932	155.203	62.936	196.067
Patient88	Pediatric AML	-261.249	-21.11	201.956	369.759	90.423
Patient89	Pediatric AML	178.14	221.902	249.825	-45.049	200.021
Patient90	Pediatric AML	-60.187	-14.404	-60.809	-107.694	-60.498
Patient91	Pediatric AML	230.521	-123.016	-136.005	676.051	53.7525
Patient92	Pediatric AML	-92.433	-98.621	550.398	321.86	114.713
Patient93	Pediatric AML	-228.218	-75.127	692.814	138.34	31.6065
Patient94	Pediatric AML	25.277	-147.664	168.374	-137	-55.8615
Patient95	Pediatric AML	102.191	-99.617	-10.391	177.001	45.9
Patient96	Pediatric AML	-56.24	-116.614	538.501	-312.804	-86.427
Patient97	Adult AML	44.644	338.166	439.251	890.582	388.708
Patient98	Adult AML	163.879	-50.315	107.25	1178.66	135.565
Patient99	Adult AML	72.571	137.348	178.14	50.45	104.96
Patient100	Adult AML	-149.046	123.617	39.682	1081.55	81.6495
Patient101	Adult AML	177.001	-59.094	-24.711	116.436	45.8625
Patient102	Adult AML	-142.031	25.277	188.166	628.229	106.722
Patient103	Adult AML	256.311	-39.691	506.601	173.709	215.01
Patient104	Adult AML	682.576	-9.662	475.289	30.157	252.723
Patient105	Adult AML	99.071	73.505	341.244	299.331	199.201
Patient106	Adult AML	-13.551	-204.664	153.082	216.13	69.7655
Patient107	Adult AML	809.84	-82.163	42.569	81.289	61.929
Patient108	Adult AML	196.128	-234.3	-59.843	16.848	-21.4975
Patient109	Adult AML	-135.321	-90.359	-106.806	-150.91	-121.064
Patient110	Adult AML	172.607	181.454	361.458	135.313	177.031
Patient111	Adult AML	-115.669	-15.315	348.94	252.362	118.524
Patient112	Adult AML	64.798	-21.111	139.42	174.831	102.109
Patient113	Adult AML	-124.238	44.644	311.752	477.266	178.198
Patient114	Adult AML	156.259	129.997	211.234	-85.797	143.128
Patient115	Adult AML	80.294	231.877	-55.888	225.635	152.964
Patient116	Adult AML	38.653	-104.952	228.017	198.517	118.585
Patient117	Adult AML	441.176	-139.704	211.234	-240.204	35.765
Patient118	Adult AML	56.171	-0.036	240.843	1243.65	148.507
Patient119	Adult AML	-80.29	80.294	124.662	51.417	65.8555
Patient120	Adult AML	121.67	-219.121	-99.347	493.65	11.1615
Patient121	Adult AML	228.017	338.166	100.117	511.03	283.091
Patient122	Adult AML	61.018	-259.296	353.669	-112.914	-25.948
Patient123	Adult AML	-25.076	-99.618	-4.684	27.289	-14.88
Patient124	Adult AML	10.16	-120.798	-72.748	822.609	-31.294
Patient125	Adult AML	-128.638	-139.705	631.202	1141.34	251.282
Patient126	Adult AML	389.234	601.086	219.641	158.429	304.438
Patient127	Adult AML	443.264	261.487	642.421	397.686	420.475
Patient128	Adult AML	-209.131	14.903	292.225	-41.237	-13.167
Patient129	Adult AML	162.788	-57.125	299.331	1134.16	231.06
Patient130	Adult AML	156.259	52.324	463.128	173.709	164.984
Patient131	Adult AML	-19.247	274.691	303.418	-195.933	127.722
Patient132	Adult AML	76.418	487.348	519.89	369.759	428.553
Patient133	Adult AML	181.454	115.445	223.184	-143.738	148.45
Patient134	Adult AML	1210	2593.09	848.815	-229.247	1029.41
Patient135	Adult AML	59.142	-288.384	-25.739	-142.637	-84.188
Patient136	Adult AML	95.144	302.064	238.286	-62.707	166.715
Patient137	Adult AML	-24.127	24.301	168.374	577.329	96.3375
Patient138	Adult AML	221.902	-166.798	180.364	1210	201.133
Patient139	Adult AML	-50.392	524.327	270.581	533.824	397.454
Patient140	Adult AML	453.217	-179.328	-113.056	248.541	67.7425
Patient141	Adult AML	79.363	211.234	178.14	-135.845	128.751
Patient142	Adult AML	-25.078	129.997	475.289	154.157	142.077
Patient143	Adult AML	144.793	89.218	-1.712	324.744	117.006
Patient144	Adult AML	11.144	13.928	-11.344	348.94	12.536
Patient145	Adult AML	-308.514	-164.365	244.648	401.211	40.1415
Patient146	Adult AML	56.171	359.959	379.277	275.958	317.959
Patient147	Adult AML	293.66	-27.994	356.746	-100.327	132.833
Patient148	Adult AML	-9.758	92.174	355.217	1001.79	223.696
Patient149	Adult AML	192.731	-39.687	428.104	-16.795	87.968
Patient150	Adult AML	81.289	441.176	188.166	80.294	134.727
Patient151	Adult AML	-189.82	379.277	499.923	172.607	275.942
Patient152	Adult AML	21.514	190.387	384.053	84.308	137.347
Patient153	Adult AML	29.212	230.521	-41.368	-84.72	-6.078
Patient154	Adult AML	-99.721	-115.581	374.333	890.582	137.306
Patient155	Adult AML	-219.21	-380.028	418.848	318.955	49.8725
Patient156	Adult AML	-85.219	162.788	142.599	-24.594	59.0025
Patient157	Adult AML	-106.129	-14.405	264.17	-240.203	-60.267
Patient158	Adult AML	69.606	-141.926	504.357	557.891	286.981
Patient159	Adult AML	81.289	-159.643	7.466	217.361	44.3775
Patient160	Adult AML	341.244	-56.163	159.492	669.843	250.368
Patient161	Adult AML	3.555	-140.793	261.487	-8.329	-2.387
Patient162	Adult AML	385.913	-178.007	323.228	-5.538	158.845
Patient163	Adult AML	-14.494	61.965	-90.1	-218.676	-52.297
Patient164	Adult AML	71.607	-75.128	124.662	98.031	84.819
Patient165	Adult AML	387.512	178.14	55.261	890.582	282.826
Patient166	Adult AML	145.834	487.348	471.19	12.079	308.512
Patient167	Adult AML	92.174	-223.552	306.246	333.749	199.21
Patient168	Adult AML	-185.943	-62.088	71.607	617.203	4.7595
Patient169	Adult AML	-14.493	61.965	-90.098	-218.675	-52.2955
Patient170	Adult AML	-5.034	100.117	-52.948	251.008	47.5415
Patient171	Adult AML	317.537	260.17	606.321	449.095	383.316
Patient172	Adult AML	-74.212	206.607	-121.602	726.903	66.1975
Patient173	Adult AML	-73.102	-39.688	260.17	-9.262	-24.475
Patient174	Adult AML	154.157	75.443	-67.834	68.641	72.042
Patient175	Adult AML	-114.543	139.42	195.001	153.082	146.251
Patient176	Adult AML	-197.793	-113.306	160.549	-0.561	-56.9335
Patient177	Adult AML	86.287	179.229	139.42	251.008	159.325
Patient178	Adult AML	-257.688	44.644	366.557	-45.997	-0.6765
Patient179	Adult AML	15.857	-69.084	239.531	-7.406	4.2255
NBM1	NBM	199.673	31.149	-188.088	-185.439	-77.145
NBM2	NBM	1.526	44.644	113.409	238.286	79.0265
NBM3	NBM	-27.008	141.573	-142.77	221.902	57.2825
NBM4	NBM	187.002	-21.109	384.053	92.174	139.588
